# Supplementary material for: Effect of Cardiotonic Steroid Marinobufagenin on Vascular Remodeling and Cognitive Impairment in Young Dahl-S Rats
Source: Int J Mol Sci. 2022 Apr 20;23(9):4563. doi: 10.3390/ijms23094563 (PMC9101263; doi:10.3390/ijms23094563)
Supplement: Supplementary file 1 [file ijms-23-04563-s001.zip]

Archive with 1 entries (1 files):
- ijms-1605037-SM.pdf
